# Supplementary material for: Identification and Evaluation of Diploid and Tetraploid Passiflora edulis Sims
Source: Plants (Basel). 2024 Sep 18;13(18):2603. doi: 10.3390/plants13182603 (PMC11434754; doi:10.3390/plants13182603)
Supplement: Supplementary file 1 [file plants-13-02603-s001.zip]

Archive with 1 entries (1 files):
- plants-3202735-supplementary.pdf
